# Supplementary material for: Seasonal Variation in Cell Wall Composition and Carbohydrate Metabolism in the Seagrass Posidonia oceanica Growing at Different Depths
Source: Plants (Basel). 2023 Sep 1;12(17):3155. doi: 10.3390/plants12173155 (PMC10490095; doi:10.3390/plants12173155)
Supplement: Supplementary file 1 [file plants-12-03155-s001.zip]

Archive with 1 entries (1 files):
- plants-2299009-supplementary.pptx
